# Supplementary material for: A Study of the Coevolution of Digital Organisms with an Evolutionary Cellular Automaton
Source: Biology (Basel). 2021 Nov 7;10(11):1147. doi: 10.3390/biology10111147 (PMC8614957; doi:10.3390/biology10111147)
Supplement: Supplementary file 1 [file biology-10-01147-s001.zip]

Archive with 1 entries (1 files):
- biology-1411890-supplementary.pdf
